# Supplementary material for: A comprehensive benchmark of graph-based genetic variant genotyping algorithms on plant genomes for creating an accurate ensemble pipeline
Source: Genome Biol. 2024 Apr 8;25:91. doi: 10.1186/s13059-024-03239-1 (PMC11003132; doi:10.1186/s13059-024-03239-1)
Supplement: Supplementary file 2 — Additional file 2. Supplementary tables: Supplementary tables S5-S13 and S16-S18. [file 13059_2024_3239_MOESM2_ESM.xlsx]

## Sheet: Table S5
Table S5: The corresponding recall and precision for Fig. 1.
Genome	Variation type	Category	vg map	vg giraffe	GraphAligner	Paragraph	BayesTyper	GraphTyper2	PanGenie	Gramtools	EVG-precise	EVG-fast
Arabidopsis thaliana	Indels	Recall	0.82	0.83	0.81	0.98	0.97	0.89	0.83	0.85	0.99	0.99
		Precision	0.81	0.82	0.8	0.97	0.98	0.91	0.99	0.98	1	0.99
		F-measure (F)	0.82	0.82	0.81	0.97	0.97	0.9	0.9	0.91	0.99	0.99
	Deletions	Recall	0.7	0.71	0.65	0.94	0.98	0.89	0.71	0.61	0.99	0.99
		Precision	0.97	0.99	0.91	0.83	0.81	0.94	0.91	0.92	1	1
		F-measure (F)	0.81	0.83	0.76	0.88	0.89	0.91	0.8	0.73	0.99	0.99
	Insertion	Recall	0.7	0.71	0.7	0.95	0.96	0.76	0.76	0.56	0.95	0.95
		Precision	0.95	0.95	0.91	0.96	1	0.95	1	0.56	0.95	0.96
		F-measure (F)	0.81	0.81	0.79	0.96	0.98	0.84	0.86	0.56	0.95	0.95
Oryza sativa	Indels	Recall	0.92	0.92	0.87	0.98	0.96	0.89	0.77	-	0.99	0.99
		Precision	0.64	0.65	0.64	0.97	0.93	0.89	0.98	-	1	1
		F-measure (F)	0.76	0.76	0.73	0.98	0.94	0.89	0.86	-	0.99	0.99
	Deletions	Recall	0.82	0.82	0.75	0.97	0.98	0.94	0.62	-	0.86	0.86
		Precision	1	1	0.91	0.81	0.65	0.95	0.85	-	1	1
		F-measure (F)	0.9	0.9	0.82	0.88	0.78	0.94	0.72	-	0.92	0.92
	Insertion	Recall	0.87	0.87	0.85	0.86	0.96	0.78	0.74	-	0.93	0.93
		Precision	0.9	0.91	0.87	0.86	1	0.96	0.99	-	0.98	0.98
		F-measure (F)	0.88	0.89	0.85	0.86	0.98	0.86	0.85	-	0.96	0.96
Glycine max	Indels	Recall	0.94	0.94	0.83	0.91	0.86	0.85	0.57	-	0.95	0.95
		Precision	0.95	0.96	0.85	0.89	0.97	0.89	0.97	-	0.97	0.96
		F-measure (F)	0.95	0.95	0.84	0.9	0.91	0.87	0.72	-	0.96	0.95
	Deletions	Recall	0.92	0.94	0.79	0.84	0.88	0.73	0.58	-	0.92	0.92
		Precision	0.97	0.99	0.85	0.82	0.95	0.96	0.94	-	0.96	0.96
		F-measure (F)	0.94	0.96	0.82	0.83	0.91	0.83	0.72	-	0.94	0.94
	Insertion	Recall	0.9	0.93	0.84	0.78	0.94	0.61	0.61	-	0.96	0.96
		Precision	0.98	0.98	0.9	0.81	1	0.97	0.98	-	0.98	0.98
		F-measure (F)	0.94	0.95	0.87	0.79	0.97	0.75	0.75	-	0.97	0.97
Zea mays	Indels	Recall	0.77	0.79	0.57	0.83	0.85	0.72	0.49	-	0.91	0.92
		Precision	0.9	0.92	0.74	0.83	0.89	0.82	0.94	-	0.95	0.94
		F-measure (F)	0.83	0.85	0.64	0.83	0.87	0.77	0.65	-	0.93	0.93
	Deletions	Recall	0.72	0.76	0.56	0.73	0.8	0.68	0.53	-	0.87	0.87
		Precision	0.93	0.98	0.71	0.78	0.87	0.73	0.83	-	0.92	0.92
		F-measure (F)	0.81	0.85	0.63	0.76	0.84	0.7	0.65	-	0.89	0.9
	Insertion	Recall	0.74	0.8	0.67	0.71	0.94	0.51	0.55	-	0.91	0.91
		Precision	0.96	0.98	0.84	0.8	0.99	0.89	0.97	-	0.95	0.95
		F-measure (F)	0.84	0.88	0.74	0.75	0.96	0.65	0.7	-	0.93	0.93

## Sheet: Table S6
Table S6: The corresponding recall and precision for Fig. 2.
Genome	Heterozygosity rate	Variation type	Category	vg map	vg giraffe	GraphAligner	Paragraph	BayesTyper	GraphTyper2	PanGenie	Gramtools	EVG-precise	EVG-fast
Arabidopsis thaliana	0	Indels	Recall	0.823	0.827	0.809	0.976	0.969	0.887	0.831	0.845	0.986	0.987
			Precision	0.814	0.819	0.803	0.971	0.978	0.909	0.992	0.979	0.995	0.991
			F-measure (F)	0.818475	0.822981	0.805989	0.973494	0.973479	0.897865	0.904391	0.907078	0.99048	0.988996
		Deletions	Recall	0.696	0.712	0.646	0.941	0.98	0.89	0.71	0.61	0.994	0.994
			Precision	0.972	0.993	0.91	0.828	0.812	0.935	0.911	0.916	0.996	0.996
			F-measure (F)	0.811165	0.829344	0.755604	0.880891	0.888125	0.911945	0.798038	0.73232	0.994999	0.994999
		Insertion	Recall	0.704	0.705	0.697	0.951	0.959	0.756	0.758	0.555	0.948	0.947
			Precision	0.945	0.946	0.907	0.963	0.999	0.949	0.998	0.557	0.954	0.955
			F-measure (F)	0.806889	0.80791	0.788253	0.956962	0.978591	0.841577	0.861599	0.555998	0.950991	0.950983
	0.00271	Indels	Recall	0.8	0.796	0.788	0.956	0.938	0.846	0.674	0.546	0.963	0.968
			Precision	0.802	0.799	0.796	0.955	0.957	0.874	0.985	0.948	0.981	0.977
			F-measure (F)	0.800999	0.797497	0.79198	0.9555	0.947405	0.859772	0.80035	0.692916	0.971917	0.972479
		Deletions	Recall	0.499	0.492	0.471	0.914	0.92	0.877	0.519	0.276	0.879	0.878
			Precision	0.929	0.918	0.899	0.819	0.753	0.921	0.897	0.867	0.955	0.954
			F-measure (F)	0.649259	0.640647	0.618145	0.863896	0.828165	0.898462	0.657547	0.418709	0.915425	0.914424
		Insertion	Recall	0.665	0.662	0.657	0.899	0.932	0.813	0.617	0.501	0.928	0.93
			Precision	0.927	0.922	0.872	0.944	0.973	0.952	0.977	0.554	0.96	0.962
			F-measure (F)	0.774441	0.770662	0.749384	0.920951	0.952059	0.877027	0.756348	0.526169	0.943729	0.945729
	0.00518	Indels	Recall	0.783	0.78	0.769	0.941	0.94	0.792	0.695	0.54	0.954	0.959
			Precision	0.701	0.698	0.697	0.945	0.97	0.838	0.984	0.941	0.978	0.973
			F-measure (F)	0.739735	0.736725	0.731232	0.942996	0.954764	0.814351	0.814628	0.686212	0.965851	0.965949
		Deletions	Recall	0.446	0.446	0.416	0.91	0.908	0.82	0.521	0.263	0.881	0.882
			Precision	0.916	0.911	0.86	0.819	0.774	0.923	0.866	0.834	0.957	0.958
			F-measure (F)	0.599906	0.59883	0.560752	0.862105	0.835662	0.868457	0.650593	0.399894	0.917429	0.91843
		Insertion	Recall	0.656	0.652	0.649	0.892	0.912	0.795	0.627	0.483	0.919	0.922
			Precision	0.922	0.918	0.866	0.937	0.97	0.948	0.978	0.544	0.955	0.958
			F-measure (F)	0.76658	0.762466	0.741959	0.913946	0.940106	0.864785	0.76412	0.511688	0.936654	0.939655
	0.0103	Indels	Recall	0.747	0.744	0.73	0.897	0.926	0.695	0.731	0.445	0.928	0.933
			Precision	0.735	0.731	0.734	0.919	0.968	0.795	0.984	0.917	0.97	0.958
			F-measure (F)	0.740951	0.737443	0.731995	0.907867	0.946534	0.741644	0.838838	0.599214	0.948535	0.945335
		Deletions	Recall	0.355	0.354	0.336	0.903	0.88	0.713	0.524	0.147	0.877	0.876
			Precision	0.858	0.846	0.816	0.821	0.76	0.912	0.84	0.677	0.955	0.953
			F-measure (F)	0.502209	0.49914	0.476	0.86005	0.81561	0.800315	0.645396	0.241551	0.91434	0.912879
		Insertion	Recall	0.635	0.631	0.623	0.864	0.876	0.791	0.639	0.451	0.919	0.919
			Precision	0.906	0.896	0.839	0.925	0.956	0.928	0.961	0.527	0.953	0.952
			F-measure (F)	0.746671	0.740506	0.715044	0.89346	0.914253	0.854041	0.767599	0.486047	0.935691	0.935209
	0.0207	Indels	Recall	0.723	0.717	0.695	0.9	0.931	0.677	0.683	0.335	0.926	0.932
			Precision	0.558	0.553	0.564	0.916	0.965	0.766	0.971	0.877	0.974	0.96
			F-measure (F)	0.629874	0.624411	0.622685	0.90793	0.947695	0.718755	0.801926	0.48481	0.949394	0.945793
		Deletions	Recall	0.186	0.181	0.181	0.912	0.857	0.67	0.446	0.023	0.879	0.878
			Precision	0.652	0.649	0.635	0.838	0.752	0.912	0.722	0.215	0.956	0.953
			F-measure (F)	0.289432	0.283058	0.281703	0.873435	0.801074	0.772491	0.55139	0.0415546	0.915884	0.913964
		Insertion	Recall	0.619	0.618	0.603	0.8	0.862	0.81	0.618	0.417	0.922	0.925
			Precision	0.899	0.89	0.816	0.915	0.947	0.948	0.951	0.52	0.954	0.956
			F-measure (F)	0.733177	0.729469	0.693514	0.853644	0.902503	0.873584	0.749163	0.462839	0.937727	0.940245
	0.0235	Indels	Recall	0.703	0.697	0.672	0.867	0.907	0.616	0.716	0.326	0.888	0.902
			Precision	0.65	0.644	0.657	0.894	0.962	0.743	0.972	0.862	0.969	0.942
			F-measure (F)	0.675462	0.669453	0.664415	0.880293	0.933691	0.673566	0.824588	0.473084	0.926733	0.921566
		Deletions	Recall	0.165	0.155	0.166	0.91	0.832	0.506	0.473	0.029	0.873	0.87
			Precision	0.628	0.599	0.599	0.838	0.75	0.901	0.722	0.209	0.951	0.949
			F-measure (F)	0.261337	0.246273	0.259958	0.872517	0.788875	0.648054	0.571558	0.0509328	0.910332	0.907784
		Insertion	Recall	0.613	0.607	0.584	0.785	0.828	0.698	0.638	0.415	0.897	0.904
			Precision	0.886	0.875	0.789	0.908	0.94	0.881	0.95	0.529	0.94	0.945
			F-measure (F)	0.72464	0.716768	0.671196	0.842032	0.880452	0.778896	0.76335	0.465117	0.917997	0.924045

## Sheet: Table S7
Table S7: The corresponding recall and precision for Fig. 3.
Genome	Group	Variation type	Category	vg map	vg giraffe	GraphAligner	Paragraph	BayesTyper	GraphTyper2	PanGenie	Gramtools	EVG-precise	EVG-fast
Arabidopsis thaliana	1	Indels	Recall	0.98	0.987	0.963	0.978	0.97	0.926	0.997	0.984	0.989	0.989
			Precision	0.811	0.817	0.8	0.987	1	0.946	1	0.988	0.994	0.991
			F-measure (F)	0.887527	0.89399	0.873965	0.982479	0.984772	0.935893	0.998498	0.985996	0.991494	0.989999
		Deletions	Recall	0.966	0.992	0.863	0.946	0.983	0.894	0.997	0.858	0.994	0.994
			Precision	0.97	0.996	0.872	0.964	1	0.989	1	0.916	0.996	0.996
			F-measure (F)	0.967996	0.993996	0.867477	0.954915	0.991427	0.939104	0.998498	0.886052	0.994999	0.994999
		Insertion	Recall	0.917	0.919	0.907	0.952	0.961	0.759	0.985	0.705	0.948	0.947
			Precision	0.944	0.942	0.933	0.964	0.999	0.952	0.999	0.699	0.954	0.955
			F-measure (F)	0.930304	0.930358	0.919816	0.957962	0.979632	0.844615	0.991951	0.701987	0.950991	0.950983
	7	Indels	Recall	0.823	0.827	0.809	0.976	0.969	0.887	0.831	0.845	0.986	0.987
			Precision	0.814	0.819	0.803	0.971	0.978	0.909	0.992	0.979	0.995	0.991
			F-measure (F)	0.818475	0.822981	0.805989	0.973494	0.973479	0.897865	0.904391	0.907078	0.99048	0.988996
		Deletions	Recall	0.696	0.712	0.646	0.941	0.98	0.89	0.71	0.61	0.994	0.994
			Precision	0.972	0.993	0.91	0.828	0.812	0.935	0.911	0.916	0.996	0.996
			F-measure (F)	0.811165	0.829344	0.755604	0.880891	0.888125	0.911945	0.798038	0.73232	0.994999	0.994999
		Insertion	Recall	0.704	0.705	0.697	0.951	0.959	0.756	0.758	0.555	0.948	0.947
			Precision	0.945	0.946	0.907	0.963	0.999	0.949	0.998	0.557	0.954	0.955
			F-measure (F)	0.806889	0.80791	0.788253	0.956962	0.978591	0.841577	0.861599	0.555998	0.950991	0.950983
	15	Indels	Recall	0.726	0.731	0.712	0.974	0.969	0.86	0.719	0.75	0.983	0.985
			Precision	0.812	0.819	0.799	0.952	0.955	0.872	0.819	0.966	0.995	0.991
			F-measure (F)	0.766596	0.772502	0.752995	0.962874	0.961949	0.865958	0.765749	0.844406	0.988964	0.987991
		Deletions	Recall	0.563	0.577	0.531	0.94	0.979	0.887	0.58	0.491	0.993	0.993
			Precision	0.97	0.987	0.922	0.755	0.696	0.894	0.729	0.932	0.996	0.996
			F-measure (F)	0.712472	0.72826	0.673891	0.837404	0.813593	0.890486	0.64602	0.643165	0.994498	0.994498
		Insertion	Recall	0.588	0.59	0.582	0.949	0.958	0.753	0.635	0.479	0.945	0.945
			Precision	0.947	0.952	0.893	0.962	0.999	0.947	0.991	0.474	0.953	0.954
			F-measure (F)	0.725519	0.728508	0.704713	0.955456	0.978071	0.838931	0.774028	0.476487	0.948983	0.949479
	30	Indels	Recall	0.693	0.697	0.66	0.972	0.967	0.838	0.631	0.696	0.979	0.982
			Precision	0.805	0.814	0.786	0.924	0.922	0.825	0.539	0.945	0.995	0.991
			F-measure (F)	0.744813	0.75097	0.71751	0.947392	0.943964	0.831449	0.581383	0.801609	0.986935	0.986479
		Deletions	Recall	0.521	0.53	0.489	0.939	0.974	0.886	0.5	0.424	0.991	0.991
			Precision	0.971	0.987	0.931	0.675	0.577	0.855	0.542	0.902	0.994	0.994
			F-measure (F)	0.678138	0.689664	0.64121	0.785409	0.724691	0.870224	0.520154	0.576845	0.992498	0.992498
		Insertion	Recall	0.555	0.555	0.549	0.938	0.955	0.746	0.563	0.434	0.94	0.939
			Precision	0.944	0.952	0.882	0.954	0.999	0.944	0.977	0.4	0.953	0.954
			F-measure (F)	0.699026	0.701208	0.676755	0.945932	0.976505	0.833401	0.714352	0.416307	0.946455	0.946441
	50	Indels	Recall	0.659	0.658	0.598	0.97	0.966	0.81	0.545	0.615	0.974	0.978
			Precision	0.797	0.809	0.771	0.899	0.89	0.779	0.377	0.919	0.995	0.991
			F-measure (F)	0.72146	0.725729	0.673569	0.933151	0.926444	0.794198	0.445694	0.736877	0.984388	0.984457
		Deletions	Recall	0.481	0.481	0.434	0.936	0.972	0.882	0.404	0.348	0.992	0.992
			Precision	0.97	0.987	0.934	0.589	0.475	0.793	0.393	0.904	0.994	0.994
			F-measure (F)	0.643101	0.646794	0.592626	0.723022	0.638148	0.835136	0.398424	0.502543	0.992999	0.992999
		Insertion	Recall	0.53	0.529	0.527	0.933	0.953	0.739	0.477	0.38	0.936	0.936
			Precision	0.939	0.953	0.879	0.953	0.999	0.942	0.972	0.352	0.953	0.954
			F-measure (F)	0.677563	0.680347	0.658937	0.942894	0.975458	0.828243	0.63995	0.365464	0.944424	0.944914

## Sheet: Table S8
Table S8: The corresponding F-score for Fig. 3.
Genome	Variation type	Software	1	7	15	30	50
Arabidopsis thaliana	SNPs	vg map	0.981706	0.870952	0.801356	0.781667	0.767419
		vg giraffe	0.982706	0.871968	0.800959	0.778253	0.756992
		GraphAligner	0.962625	0.85721	0.786939	0.751034	0.706316
		Paragraph	0.981498	0.981498	0.981498	0.980996	0.980996
		BayesTyper	0.993457	0.992457	0.991457	0.989457	0.987964
		GraphTyper2	0.969963	0.949816	0.938082	0.929923	0.918837
		PanGenie	0.9995	0.88911	0.816234	0.762085	0.69961
		Gramtools	0.9675	0.874837	0.801902	0.76128	0.699691
		EVG-precise	0.9805	0.980498	0.980498	0.979996	0.978991
		EVG-fast	0.976	0.9755	0.9755	0.9755	0.974999
	Indels	vg map	0.887527	0.818475	0.766596	0.744813	0.72146
		vg giraffe	0.89399	0.822981	0.772502	0.75097	0.725729
		GraphAligner	0.873965	0.805989	0.752995	0.71751	0.673569
		Paragraph	0.982479	0.973494	0.962874	0.947392	0.933151
		BayesTyper	0.984772	0.973479	0.961949	0.943964	0.926444
		GraphTyper2	0.935893	0.897865	0.865958	0.831449	0.794198
		PanGenie	0.998498	0.904391	0.765749	0.581383	0.445694
		Gramtools	0.985996	0.907078	0.844406	0.801609	0.736877
		EVG-precise	0.991494	0.99048	0.988964	0.986935	0.984388
		EVG-fast	0.989999	0.988996	0.987991	0.986479	0.984457
	Deletions	vg map	0.967996	0.811165	0.712472	0.678138	0.643101
		vg giraffe	0.993996	0.829344	0.72826	0.689664	0.646794
		GraphAligner	0.867477	0.755604	0.673891	0.64121	0.592626
		Paragraph	0.954915	0.880891	0.837404	0.785409	0.723022
		BayesTyper	0.991427	0.888125	0.813593	0.724691	0.638148
		GraphTyper2	0.939104	0.911945	0.890486	0.870224	0.835136
		PanGenie	0.998498	0.798038	0.64602	0.520154	0.398424
		Gramtools	0.886052	0.73232	0.643165	0.576845	0.502543
		EVG-precise	0.994999	0.994999	0.994498	0.992498	0.992999
		EVG-fast	0.994999	0.994999	0.994498	0.992498	0.992999
	Insertions	vg map	0.930304	0.806889	0.725519	0.699026	0.677563
		vg giraffe	0.930358	0.80791	0.728508	0.701208	0.680347
		GraphAligner	0.919816	0.788253	0.704713	0.676755	0.658937
		Paragraph	0.957962	0.956962	0.955456	0.945932	0.942894
		BayesTyper	0.979632	0.978591	0.978071	0.976505	0.975458
		GraphTyper2	0.844615	0.841577	0.838931	0.833401	0.828243
		PanGenie	0.991951	0.861599	0.774028	0.714352	0.63995
		Gramtools	0.701987	0.555998	0.476487	0.416307	0.365464
		EVG-precise	0.950991	0.950991	0.948983	0.946455	0.944424
		EVG-fast	0.950983	0.950983	0.949479	0.946441	0.944914

## Sheet: Table S9
Table S9: The corresponding recall and precision for Fig. 4a.
Genome	Breakpoint error	Variation type	Category	vg map	vg giraffe	GraphAligner	Paragraph	BayesTyper	GraphTyper2	PanGenie	Gramtools	EVG-precise	EVG-fast
Arabidopsis thaliana	0	Deletions	Recall	0.696	0.712	0.646	0.941	0.98	0.89	0.71	0.61	0.994	0.994
			Precision	0.972	0.993	0.91	0.828	0.812	0.935	0.911	0.916	0.996	0.996
			F-measure (F)	0.811165	0.829344	0.755604	0.880891	0.888125	0.911945	0.798038	0.73232	0.994999	0.994999
		Insertion	Recall	0.704	0.705	0.697	0.951	0.959	0.756	0.758	0.555	0.948	0.947
			Precision	0.945	0.946	0.907	0.963	0.999	0.949	0.998	0.557	0.954	0.955
			F-measure (F)	0.806889	0.80791	0.788253	0.956962	0.978591	0.841577	0.861599	0.555998	0.950991	0.950983
	1	Deletions	Recall	0.693	0.691	0.63	0.333	0.058	0.65	0.739	0.053	0.807	0.807
			Precision	0.928	0.957	0.852	0.695	0.665	0.895	0.9	0.958	0.929	0.929
			F-measure (F)	0.793466	0.802533	0.724372	0.450263	0.106694	0.753074	0.811592	0.100443	0.863713	0.863713
		Insertion	Recall	0.576	0.33	0.633	0.887	0.087	0.001	0.245	0.404	0.737	0.737
			Precision	0.799	0.466	0.893	0.907	0.998	0.273	0.963	0.863	0.781	0.781
			F-measure (F)	0.669417	0.386382	0.740851	0.896889	0.160048	0.0019927	0.390621	0.550358	0.758362	0.758362
	3	Deletions	Recall	0.688	0.684	0.616	0.414	0.015	0.369	0.739	0.013	0.751	0.751
			Precision	0.926	0.946	0.833	0.724	0.414	0.8	0.9	1	0.897	0.897
			F-measure (F)	0.789452	0.793944	0.708251	0.526777	0.028951	0.505047	0.811592	0.0256663	0.817533	0.817533
		Insertion	Recall	0.452	0.168	0.519	0.806	0.07	0	0.245	0.377	0.633	0.633
			Precision	0.651	0.247	0.758	0.828	1	0.083	0.963	0.809	0.669	0.669
			F-measure (F)	0.533549	0.199981	0.616135	0.816852	0.130841	0	0.390621	0.514322	0.650502	0.650502
	4	Deletions	Recall	0.672	0.641	0.611	0.413	0.005	0.198	0.739	0.006	0.697	0.697
			Precision	0.92	0.918	0.829	0.731	0.229	0.668	0.9	1	0.862	0.862
			F-measure (F)	0.776683	0.754892	0.703499	0.527802	0.00978632	0.30546	0.811592	0.0119284	0.770768	0.770768
		Insertion	Recall	0.374	0.127	0.385	0.725	0.061	0	0.245	0.361	0.576	0.576
			Precision	0.53	0.184	0.557	0.748	0.993	0.143	0.963	0.775	0.61	0.61
			F-measure (F)	0.43854	0.150277	0.455297	0.73632	0.114939	0	0.390621	0.492562	0.592513	0.592513
	10	Deletions	Recall	0.589	0.528	0.591	0.425	0.005	0.125	0.739	0.005	0.595	0.595
			Precision	0.852	0.794	0.803	0.701	0.183	0.545	0.9	1	0.76	0.76
			F-measure (F)	0.6965	0.634239	0.680879	0.529174	0.00973404	0.203358	0.811592	0.00995025	0.667454	0.667454
		Insertion	Recall	0.156	0.082	0.123	0.468	0.052	0	0.245	0.32	0.42	0.42
			Precision	0.221	0.119	0.178	0.484	0.992	0.091	0.963	0.702	0.443	0.443
			F-measure (F)	0.182897	0.0970945	0.145475	0.475866	0.0988199	0	0.390621	0.439609	0.431194	0.431194
	20	Deletions	Recall	0.257	0.219	0.354	0.101	0.002	0.108	0.739	0.001	0.259	0.259
			Precision	0.453	0.412	0.503	0.188	0.071	0.493	0.9	1	0.374	0.374
			F-measure (F)	0.327946	0.285984	0.415547	0.131405	0.00389041	0.177185	0.811592	0.001998	0.306054	0.306054
		Insertion	Recall	0.034	0.046	0.042	0.088	0.038	0	0.245	0.278	0.106	0.106
			Precision	0.048	0.067	0.062	0.094	0.983	0	0.963	0.615	0.111	0.111
			F-measure (F)	0.0398049	0.0545487	0.0500769	0.0909011	0.0731714	0	0.390621	0.382912	0.108442	0.108442

## Sheet: Table S10
Table S10: The corresponding recall and precision for Fig. 4b.
Genome	Category	Depth	Variation length	vg map	vg giraffe	GraphAligner	Paragraph	BayesTyper	GraphTyper2	PanGenie	Gramtools	EVG-precise	EVG-fast
Arabidopsis thaliana	F-measure (F)	30	-999999/-10000	0.709677	0.605989	0.333333	0.809673	0.170174	0.604527	0.339834	0.286204	0.947368	0.947368
			-9999/-5000	0.687902	0.77451	0.574784	0.670523	0.586394	0.82446	0.581706	0.428571	1	1
			-4999/-2500	0.670063	0.737754	0.497849	0.759674	0.742164	0.844953	0.738572	0.400104	1	1
			-2499/-1000	0.725468	0.783698	0.568117	0.760411	0.809137	0.87515	0.703865	0.441209	0.996498	0.996498
			-999/-500	0.780542	0.802466	0.657677	0.780303	0.814615	0.892231	0.690934	0.554504	0.998999	0.998999
			-499/-400	0.756497	0.77601	0.722234	0.881945	0.884117	0.906681	0.723358	0.736977	1	1
			-399/-300	0.798842	0.818402	0.751831	0.913498	0.941282	0.905205	0.785388	0.630734	0.992	0.992
			-299/-200	0.795016	0.819768	0.769554	0.935962	0.966146	0.934153	0.835836	0.771318	0.998999	0.998999
			-199/-100	0.834815	0.84853	0.806831	0.927467	0.961144	0.92441	0.851894	0.853269	0.994999	0.994999
			-99/-50	0.861164	0.86256	0.842853	0.948441	0.970934	0.934661	0.862013	0.851966	0.997498	0.997498
			-49/-1	0.883453	0.898695	0.867502	0.970494	0.968996	0.914203	0.903142	0.908687	0.992488	0.991498
			0/0	0.870952	0.871968	0.85721	0.981498	0.992457	0.949816	0.88911	0.874837	0.995999	0.9915
			1/49	0.763753	0.759812	0.753603	0.975991	0.977876	0.881982	0.906229	0.905171	0.99247	0.992494
			50/99	0.79521	0.794264	0.785899	0.959916	0.976505	0.763806	0.869936	0.627038	0.991984	0.99148
			100/199	0.774537	0.776409	0.773717	0.932961	0.969603	0.857004	0.845932	0.597435	0.98948	0.98948
			200/299	0.80278	0.803044	0.784518	0.934973	0.966601	0.856899	0.847146	0.666814	0.988991	0.990457
			300/399	0.786243	0.788067	0.754987	0.93544	0.960499	0.834998	0.839234	0.659696	0.985899	0.983854
			400/499	0.77849	0.784659	0.767779	0.952823	0.974885	0.866295	0.819081	0.490271	0.986315	0.986315
			500/999	0.828703	0.827744	0.81553	0.974498	0.987366	0.886833	0.86299	0.600194	0.996	0.9955
			1000/2499	0.849901	0.848748	0.837007	0.977991	0.988878	0.896262	0.880029	0.556723	0.9975	0.9975
			2500/4999	0.841985	0.849152	0.828263	0.962442	0.994975	0.897879	0.889572	0.45464	0.997494	0.997494
			5000/9999	0.785692	0.830963	0.799799	0.946424	1	0.869107	0.858447	0.38355	1	1
			10000/999999	0.933333	0.933333	0.148274	1	1	0.933333	0.857143	0.0384615	1	1

## Sheet: Table S11
Table S11: The corresponding recall and precision for Fig. 4c.
Genome	Number	Variation type	Category	vg map	vg giraffe	GraphAligner	Paragraph	BayesTyper	GraphTyper2	PanGenie	Gramtools	EVG-precise	EVG-fast
Arabidopsis thaliana	0	Deletions	Recall	0.725	0.75	0.667	0.946	0.979	0.946	0.785	0.64	0.998	0.998
			Precision	0.954	0.985	0.88	0.826	0.695	0.924	0.905	0.961	1	1
			F-measure (F)	0.823883	0.851585	0.758836	0.881937	0.812909	0.934871	0.84074	0.76832	0.998999	0.998999
		Insertion	Recall	0.73	0.732	0.719	0.942	0.953	0.789	0.772	0.789	0.996	0.996
			Precision	0.946	0.945	0.88	0.949	0.978	0.955	0.981	0.698	0.998	0.998
			F-measure (F)	0.824081	0.824973	0.791395	0.945487	0.965338	0.8641	0.864041	0.740716	0.996999	0.996999
	1	Deletions	Recall	0.705	0.72	0.657	0.943	0.98	0.928	0.735	0.607	0.995	0.995
			Precision	0.962	0.984	0.905	0.806	0.84	0.933	0.935	0.91	0.998	0.998
			F-measure (F)	0.813689	0.831549	0.761312	0.869134	0.904615	0.930493	0.823024	0.72824	0.996498	0.996498
		Insertion	Recall	0.667	0.668	0.66	0.922	0.938	0.764	0.734	0.739	0.991	0.989
			Precision	0.958	0.959	0.936	0.935	0.972	0.957	0.978	0.802	0.998	0.998
			F-measure (F)	0.786444	0.787476	0.774135	0.928454	0.954697	0.849678	0.838612	0.769212	0.994488	0.99348
	2	Deletions	Recall	0.63	0.639	0.591	0.93	0.981	0.855	0.672	0.609	0.996	0.995
			Precision	0.951	0.96	0.897	0.818	0.869	0.919	0.937	0.945	0.997	0.997
			F-measure (F)	0.757913	0.76728	0.712536	0.870412	0.92161	0.885846	0.782677	0.740676	0.9965	0.995999
		Insertion	Recall	0.647	0.652	0.647	0.914	0.912	0.755	0.722	0.792	0.986	0.985
			Precision	0.92	0.922	0.907	0.924	0.953	0.938	0.955	0.788	0.994	0.994
			F-measure (F)	0.759719	0.763842	0.75525	0.918973	0.932049	0.83661	0.822314	0.789995	0.989984	0.98948
	4	Deletions	Recall	0.628	0.639	0.587	0.934	0.965	0.837	0.691	0.553	0.99	0.99
			Precision	0.948	0.963	0.899	0.846	0.894	0.934	0.971	0.897	0.997	0.997
			F-measure (F)	0.755513	0.768236	0.710246	0.887825	0.928144	0.882844	0.807414	0.684194	0.993488	0.993488
		Insertion	Recall	0.681	0.681	0.681	0.916	0.916	0.741	0.761	0.76	0.988	0.988
			Precision	0.914	0.919	0.872	0.924	0.97	0.935	0.979	0.776	0.992	0.992
			F-measure (F)	0.780482	0.782299	0.764755	0.919983	0.942227	0.826772	0.856344	0.767917	0.989996	0.989996
	6	Deletions	Recall	0.625	0.625	0.583	0.903	0.972	0.75	0.681	0.647	0.986	0.986
			Precision	1	1	0.977	0.915	0.972	0.947	0.98	1	0.986	0.986
			F-measure (F)	0.769231	0.769231	0.730245	0.90896	0.972	0.837065	0.803588	0.785671	0.986	0.986
		Insertion	Recall	0.667	0.667	0.652	0.879	0.909	0.667	0.742	1	0.955	0.955
			Precision	0.898	0.88	0.843	0.921	0.984	0.978	0.98	1	0.984	0.984
			F-measure (F)	0.765452	0.758836	0.735299	0.89951	0.945014	0.793102	0.844553	1	0.969283	0.969283
	8	Deletions	Recall	0.474	0.474	0.316	0.789	0.895	0.526	0.632	0.429	1	1
			Precision	0.9	0.9	0.857	0.833	0.895	0.833	1	1	1	1
			F-measure (F)	0.620961	0.620961	0.461743	0.810403	0.895	0.644824	0.77451	0.60042	1	1
		Insertion	Recall	0.524	0.524	0.524	0.905	0.81	0.476	0.762	0.5	0.905	0.905
			Precision	0.917	0.917	0.917	0.95	1	1	1	1	0.95	0.95
			F-measure (F)	0.666909	0.666909	0.666909	0.926954	0.895028	0.644986	0.864926	0.666667	0.926954	0.926954
	> 8	Deletions	Recall	0.665	0.675	0.619	0.927	0.979	0.774	0.71	0.69	0.996	0.997
			Precision	0.945	0.955	0.888	0.844	0.89	0.934	0.968	0.937	0.999	0.999
			F-measure (F)	0.780652	0.790951	0.729492	0.883555	0.932381	0.846506	0.819166	0.794751	0.997498	0.997999
		Insertion	Recall	0.62	0.618	0.613	0.88	0.885	0.697	0.689	0.727	0.984	0.982
			Precision	0.897	0.901	0.863	0.902	0.944	0.927	0.947	0.812	0.995	0.996
			F-measure (F)	0.73321	0.733138	0.716828	0.890864	0.913548	0.795713	0.797656	0.767153	0.989469	0.98895

## Sheet: Table S12
Table S12: The corresponding recall and precision for Fig. 4d and 4e.
Genome	Repeat	Variation type	Category	vg map	vg giraffe	GraphAligner	Paragraph	BayesTyper	GraphTyper2	PanGenie	Gramtools	EVG-precise	EVG-fast
Arabidopsis thaliana	No repeat	Deletions	Recall	0.817	0.828	0.809	0.959	0.988	0.921	0.819	0.8	0.997	0.997
			Precision	0.984	0.996	0.974	0.925	0.931	0.972	0.968	0.963	0.999	0.999
			F-measure (F)	0.892757	0.904263	0.883865	0.941693	0.958653	0.945813	0.887288	0.873965	0.997999	0.997999
		Insertion	Recall	0.756	0.758	0.756	0.972	0.964	0.781	0.81	0.597	0.992	0.992
			Precision	0.946	0.948	0.927	0.981	0.999	0.956	0.999	0.569	0.998	0.999
			F-measure (F)	0.840395	0.84242	0.832813	0.976479	0.981188	0.859685	0.894627	0.582664	0.994991	0.995488
	SINE	Deletions	Recall	0.688	0.688	0.562	0.938	0.938	0.875	0.688	0.579	1	1
			Precision	1	1	0.844	0.818	0.672	0.913	0.75	0.846	1	1
			F-measure (F)	0.815166	0.815166	0.67472	0.8739	0.783026	0.893596	0.717663	0.687486	1	1
		Insertion	Recall	0.727	0.727	0.727	1	0.909	0.727	0.727	0.5	1	1
			Precision	1	1	0.889	1	1	0.889	1	0.667	1	1
			F-measure (F)	0.841922	0.841922	0.79988	1	0.952331	0.79988	0.841922	0.571551	1	1
	LINE	Deletions	Recall	0.651	0.677	0.629	0.968	0.995	0.93	0.677	0.525	1	1
			Precision	0.976	0.992	0.944	0.783	0.645	0.915	0.875	0.913	1	1
			F-measure (F)	0.78104	0.804774	0.75496	0.865727	0.782652	0.922439	0.76337	0.666655	1	1
		Insertion	Recall	0.667	0.667	0.688	1	0.979	0.875	0.667	0.2	1	1
			Precision	0.97	0.97	1	1	1	0.955	1	0.286	1	1
			F-measure (F)	0.790458	0.790458	0.815166	1	0.989389	0.913251	0.80024	0.235391	1	1
	DNA	Deletions	Recall	0.621	0.643	0.517	0.925	0.977	0.868	0.631	0.49	0.994	0.993
			Precision	0.957	0.989	0.81	0.729	0.708	0.893	0.838	0.851	0.997	0.997
			F-measure (F)	0.753228	0.779322	0.631153	0.815387	0.821028	0.880323	0.719916	0.621909	0.995498	0.994996
		Insertion	Recall	0.594	0.595	0.564	0.883	0.939	0.7	0.643	0.497	0.976	0.972
			Precision	0.929	0.932	0.847	0.904	0.997	0.933	0.998	0.574	0.988	0.988
			F-measure (F)	0.724657	0.726313	0.67712	0.893377	0.967131	0.799878	0.782101	0.532732	0.981963	0.979935
	LTR	Deletions	Recall	0.506	0.522	0.448	0.943	0.971	0.868	0.562	0.356	1	1
			Precision	0.958	0.985	0.865	0.802	0.708	0.933	0.859	0.855	1	1
			F-measure (F)	0.662224	0.682376	0.590282	0.866803	0.818902	0.899327	0.679462	0.502692	1	1
		Insertion	Recall	0.507	0.514	0.472	0.913	0.955	0.677	0.569	0.356	0.986	0.986
			Precision	0.961	0.961	0.777	0.939	1	0.915	0.988	0.296	0.993	0.993
			F-measure (F)	0.663797	0.669768	0.58726	0.925817	0.976982	0.77821	0.722122	0.323239	0.989488	0.989488
	Simple	Deletions	Recall	0.675	0.701	0.625	0.943	0.971	0.88	0.708	0.6	0.994	0.995
			Precision	0.954	0.984	0.898	0.792	0.641	0.91	0.852	0.9	0.997	0.997
			F-measure (F)	0.790608	0.818735	0.737032	0.860929	0.772222	0.894749	0.773354	0.72	0.995498	0.995999
		Insertion	Recall	0.72	0.712	0.72	0.971	0.963	0.778	0.772	0.652	1	1
			Precision	0.965	0.965	0.943	0.98	1	0.968	0.996	0.705	1	1
			F-measure (F)	0.824688	0.819416	0.816548	0.975479	0.981151	0.862662	0.86981	0.677465	1	1
	Low complexity	Deletions	Recall	0.654	0.699	0.581	0.941	0.978	0.875	0.64	0.588	1	1
			Precision	0.947	0.979	0.832	0.731	0.524	0.826	0.784	0.87	1	1
			F-measure (F)	0.773689	0.815639	0.684207	0.822812	0.682386	0.849794	0.704719	0.701728	1	1
		Insertion	Recall	0.684	0.684	0.671	0.924	0.962	0.759	0.772	0.583	0.975	0.975
			Precision	0.947	0.947	0.914	0.973	1	0.984	1	0.778	1	1
			F-measure (F)	0.794296	0.794296	0.773873	0.947867	0.980632	0.856978	0.871332	0.66653	0.987342	0.987342
	Other	Deletions	Recall	0.669	0.691	0.526	0.891	0.983	0.838	0.655	0.588	0.998	0.998
			Precision	0.952	0.991	0.769	0.7	0.663	0.86	0.818	0.877	0.998	0.998
			F-measure (F)	0.785796	0.814246	0.624701	0.784035	0.791894	0.848857	0.727481	0.703995	0.998	0.998
		Insertion	Recall	0.558	0.563	0.553	0.883	0.954	0.65	0.629	0.417	0.99	0.99
			Precision	0.909	0.888	0.82	0.892	1	0.889	1	0.577	0.99	0.99
			F-measure (F)	0.691509	0.689103	0.660539	0.887477	0.976459	0.750942	0.772253	0.484123	0.99	0.99

## Sheet: Table S13
Table S13: The corresponding recall and precision for Fig. 5b.
Genome	Category	Variation type	Group	Depth	EVG-fast	EVG-precise	genotyper1	genotyper2
Arabidopsis thaliana	F-measure (F)	SNPs	1	5	0.955622	0.965974	0.992494	0.975442
				10	0.9735	0.974996	0.9965	0.981706
				20	0.9755	0.979999	0.999	0.990409
				30	0.976	0.9805	0.9995	0.993457
				50	0.976	0.9815	0.9995	0.99548
			15	5	0.953015	0.965479	0.975442	0.958034
				10	0.972999	0.973487	0.981494	0.978669
				20	0.9755	0.978996	0.986877	0.980996
				30	0.9755	0.980498	0.991457	0.981498
				50	0.975999	0.980999	0.993984	0.981498
			50	5	0.948288	0.964963	0.974934	0.943462
				10	0.971974	0.972498	0.980494	0.97411
				20	0.974498	0.977487	0.981365	0.980494
				30	0.974999	0.978991	0.987964	0.980996
				50	0.975498	0.980494	0.990488	0.980996
		Indels	1	5	0.943665	0.978426	0.995488	0.96031
				10	0.984935	0.988498	0.997999	0.986964
				20	0.989999	0.990488	0.997999	0.987498
				30	0.989999	0.991494	0.998498	0.985996
				50	0.9905	0.992996	0.998498	0.992443
			15	5	0.936453	0.974876	0.932358	0.871572
				10	0.9788	0.986488	0.958896	0.9249
				20	0.985935	0.986991	0.962385	0.952974
				30	0.987991	0.988964	0.961949	0.865958
				50	0.988494	0.99048	0.969798	0.961824
			50	5	0.926871	0.970768	0.897676	0.837571
				10	0.972589	0.98195	0.930832	0.896839
				20	0.981341	0.983963	0.933226	0.912414
				30	0.984388	0.984457	0.933151	0.926444
				50	0.984963	0.986427	0.932285	0.929366
		insertion & deletion	1	5	0.958406	0.958425	0.98295	0.9618
				10	0.965991	0.966494	0.99148	0.97815
				20	0.971494	0.970996	0.99448	0.984286
				30	0.972494	0.971996	0.994984	0.984801
				50	0.972996	0.972996	0.994984	0.985287
			15	5	0.954873	0.955385	0.878299	0.877995
				10	0.964983	0.964983	0.896436	0.886518
				20	0.969991	0.969991	0.893429	0.887636
				30	0.970991	0.970991	0.894986	0.88963
				50	0.971494	0.971494	0.905327	0.897649
			50	5	0.949731	0.949731	0.791795	0.761575
				10	0.959406	0.959406	0.804329	0.792531
				20	0.964949	0.964949	0.807546	0.768399
				30	0.967974	0.968469	0.831308	0.821382
				50	0.969487	0.969984	0.872835	0.829875
		Inversions	1	5	0.936996	0.936996	0.984996	0.869982
				10	0.947983	0.947983	0.978	0.926029
				20	0.978479	0.978479	1	0.947922
				30	0.971996	0.971996	0.993494	0.945704
				50	0.988996	0.988996	0.997996	0.955068
			15	5	0.91938	0.91938	0.677231	0.642645
				10	0.938932	0.938932	0.773098	0.653679
				20	0.971387	0.971387	0.822878	0.656163
				30	0.965425	0.965425	0.828015	0.667774
				50	0.980388	0.980388	0.830594	0.690394
			50	5	0.9064	0.9064	0.504665	0.386834
				10	0.932382	0.932382	0.611391	0.419493
				20	0.962766	0.962766	0.654817	0.424043
				30	0.969425	0.969425	0.662507	0.454411
				50	0.971387	0.971387	0.667097	0.477709
		Duplications	1	5	0.913786	0.913786	0.948583	0.859884
				10	0.98	0.98	0.984975	0.922902
				20	0.97	0.97	0.95	0.94339
				30	1	1	0.96	0.933383
				50	1	1	0.963878	0.96
			15	5	0.911807	0.911807	0.749941	0.56371
				10	0.974769	0.974769	0.762411	0.74699
				20	0.93379	0.93379	0.829722	0.717112
				30	0.984772	0.984772	0.882682	0.702456
				50	0.969897	0.969897	0.907104	0.676215
			50	5	0.916886	0.916886	0.628546	0.32
				10	0.969588	0.969588	0.699419	0.62
				20	0.9491	0.9491	0.826929	0.566184
				30	0.969588	0.969588	0.866667	0.55669
				50	0.974769	0.974769	0.907104	0.524069

## Sheet: Table S16
Table S16: The number of variants across different size range in pan-genome graph of with different number of genomes.
Simulated/Real data	Genome	Number of graphed genomes	hom/het/accession	Deletion										Insertion										Inversion	Duplication
				≤ -10000	-9999 - -5000	-4999 - -2500	-2499 - -1000	-999 - -500	-499 - -400	-399 - -300	-299 - -200	-199 - -100	-99 - -50	50 - 99	100 - 199	200 - 299	300 - 399	400 - 499	500 - 999	1000 - 2499	2500 - 4999	5000 - 9999	≥ 10000
Simulated	Arabidopsis thaliana	1	hom	20	57	135	412	596	188	247	410	680	1619	1423	667	369	251	182	765	594	200	113	8	232	100
			het (0.00271)	25	65	144	449	638	208	249	414	710	1671	1433	704	394	255	188	785	615	202	109	8	271	124
			het (0.00518)	22	68	157	484	687	222	282	462	767	1845	1515	728	403	265	204	817	649	213	118	10	271	123
			het (0.0103)	25	68	162	487	688	225	281	471	772	1854	1515	722	406	267	204	815	641	210	119	9	293	125
			het (0.0207)	24	70	156	485	690	222	280	470	769	1858	1511	726	402	263	203	816	654	212	119	10	292	126
			het (0.0235)	26	70	163	477	685	219	278	464	765	1837	1490	719	404	265	204	817	643	211	116	12	295	120
		7	hom	988	721	802	1832	2511	572	470	601	1031	2369	2453	1180	618	417	299	1318	1040	400	266	33	2070	1770
			het (0.00271)	1117	766	846	1899	2533	579	476	601	1060	2412	2451	1221	641	416	295	1347	1055	400	267	35	2430	2076
			het (0.00518)	1114	765	853	1919	2576	588	500	642	1105	2569	2503	1225	640	418	305	1367	1076	403	273	37	2500	2072
			het (0.0103)	1114	765	860	1920	2572	591	501	652	1111	2581	2470	1217	639	416	299	1351	1067	401	272	36	2583	2071
			het (0.0207)	1111	763	854	1913	2567	589	499	649	1108	2582	2448	1191	626	409	304	1338	1047	398	268	36	2823	2053
			het (0.0235)	1112	763	855	1901	2555	585	498	643	1103	2560	2427	1177	628	410	306	1338	1038	395	262	37	2899	2045
		15	hom	2146	1411	1525	3186	4308	999	808	729	1273	2991	3499	1640	885	563	411	1867	1447	556	363	50	4730	3955
		30	hom	3895	2403	2641	4929	6654	1470	1351	862	1480	3503	5725	2645	1500	912	653	2946	2391	936	560	80	8934	7290
		50	hom	6492	4145	4358	8185	10397	2744	2822	1066	1763	4169	8697	3885	2241	1351	981	4286	3483	1389	764	108	15508	12251
	Oryza sativa	1	hom	865	585	637	707	805	332	411	265	219	518	1357	1562	1906	878	727	581	144	96	29	4	1525	1117
			het (0.0034)	1075	698	730	891	923	418	510	310	268	499	1528	1701	2121	960	791	639	178	84	30	2	1762	1410
		7	hom	2168	1651	1768	2046	2186	949	1196	1041	712	1222	2923	3405	3912	1897	1393	1168	260	157	56	4	2922	4615
			het (0.0034)	2597	1842	1945	2267	2312	1041	1268	1128	794	1235	3118	3629	4217	2029	1501	1229	305	138	56	2	3328	5421
	Glycine max	1	hom	112	202	224	373	453	165	222	326	1104	2660	2521	1097	387	240	173	429	388	257	207	82	211	158
		7	hom	700	752	813	1408	1620	589	824	1212	3865	9649	10052	4423	1492	987	744	1689	1552	1034	901	313	971	630
	Zea mays (chr10)	1	hom	281	424	136	207	298	100	181	235	631	1033	584	519	221	239	112	320	276	254	948	432	94	112
		7	hom	1397	1941	615	808	1148	368	721	815	2238	3532	2436	2068	826	917	411	1344	1015	941	3297	1657	155	454
	Brassica napus	1	hom	542	1444	1490	2457	2122	360	722	1269	1500	2337	2371	1592	1353	754	443	2168	2428	1678	1509	383	0	0
		7	hom	1858	4895	4842	7881	7325	1439	2911	4456	6403	9125	16735	11198	9755	5079	2864	14913	17253	11317	10699	2835	101	13
Real	Arabidopsis thaliana	1	An-1	20	39	61	159	189	43	71	96	132	311	385	154	85	71	77	192	99	41	19	0	0	1
			C24	16	45	55	155	186	42	77	105	165	376	400	157	103	69	64	174	115	43	21	1	0	3
			Cbi-0	18	46	61	182	233	49	95	136	167	450	496	183	128	98	69	247	161	50	21	1	0	0
		7	An-1, C24, Cvi-0, Eri, Kyo, Ler, Sha	56	159	227	601	741	215	324	470	687	1721	1814	818	614	448	370	1283	815	297	140	5	112	11
	Oryza sativa	1	TG19	25	47	41	57	45	55	28	52	78	209	1279	545	114	49	73	74	61	48	32	18	0	5
			TG28	150	189	247	250	260	130	268	413	594	1659	2046	888	506	247	119	258	228	298	162	143	0	3
			TG78	149	182	235	253	242	117	249	409	589	1577	1974	847	495	246	107	240	210	279	161	143	0	4
		7	TG19, TG28, TG78, TG81, TG63, TG80, TG8	573	663	838	841	774	457	799	1343	2063	5523	9318	4447	2095	1052	487	1049	1005	1310	651	444	104	149
	Zea mays (chr10)	1	B97	81	155	63	49	80	30	59	55	156	197	161	142	48	63	31	95	34	29	125	64	0	0
			CML52	117	190	62	54	102	28	71	63	174	210	202	156	62	61	21	103	38	28	134	35	0	0
			CML69	89	180	50	53	78	33	72	58	178	222	177	142	56	61	26	84	49	25	130	34	0	0
		7	B97, CML52, CML69, CML103, CML228, CML247, CML277	430	665	200	246	323	106	215	209	598	939	899	684	272	320	146	464	263	207	972	436	30	2
	Prunus armeniaca	1	Rojo Pasión	53	47	86	178	203	89	202	508	595	1279	1202	586	476	240	138	291	213	94	34	18	6	5
		7	Rojo Pasión, A02, A04, B03, C04, E02, H18	60	47	86	178	200	88	201	505	595	1611	1184	575	472	237	134	283	210	93	34	17	133	5
Note: hom (homozygous), het (heterozygous), the number in brackets indicate the heterozygosity rate.

[truncated: 2 more sheets: Table S17, Table S18]
